# Supplementary material for: Aberrant plasma MMP and TIMP dynamics in Schistosoma - Immune reconstitution inflammatory syndrome (IRIS)
Source: PLoS Negl Trop Dis. 2018 Aug 8;12(8):e0006710. doi: 10.1371/journal.pntd.0006710 (PMC6101407; doi:10.1371/journal.pntd.0006710)
Supplement: S1 Data — Excel file contains raw data of measured plasma markers in all patients. (XLSX) [file pntd.0006710.s010.xlsx]

## Sheet: Sheet1
Order	Type	CRP_B	CRP_W2	CRP_M1	CRP_M3	IFABP_B	IFABP_W2	IFABP_M1	IFABP_M3	sCD14_B	sCD14_M1	sCD14_M3	MMP1_B	MMP1_W2	MMP1_M1	MMP1_M3	MMP7_B	MMP7_W2	MMP7_M1	MMP7_M3	MMP10_B	MMP10_W2	MMP10_M1	MMP10_M3	TIMP1_B	TIMP1_W2	TIMP1_M1	TIMP1_M3	TIMP2_B	TIMP2_W2	TIMP2_M1	TIMP2_M3	U1-RNP_B	U1-RNP_M1	snRNP/Sm_B	snRNP/Sm_M1	Sm_B	Sm_M1	SS-A_B	SS-A_M1	SS-B_B	SS-B_M1	Scl-70_B	Scl-70_M1	CenpB_B	CenpB_M1	Jc-1_B	Jc-1_M1
1	IRIS-P	6.76	181.71	75.51	2.5	0.179161	1.33634	0.097968	0.126112	2.0198	2.3715	2.1247	1.87617	1.49594	2.90587	0.91943	1.46779	4.33167	4.06721	2.1469	1.88283	1.74227	2.7412	2.22971	154.914	241.68	227.391	112.625	67.9664	60.75	86.3419	88.6861	0.297521	0.201653	0.301242	0.223602	0.288603	0.248162	0.709913	0.437318	0.298529	0.286765	0.275797	0.242026	0.336449	0.426168	0.337349	0.342513
2	IRIS-P	2.5	2.5	10.95	2.5	0.68987	0.549707	1.22752	2.56486	2.6998	2.689	2.1912	3.96672	5.76172	6.0021	4.3257	3.39826	2.56394	4.71079	5.05527	0.05353	1.25874	1.40209	1.88855	177.905	89.0232	140.771	100.363	104.105	68.7122	103.581	108.579	0.253968	0.199735	0.311216	0.243286	0.29376	0.237443	0.392583	0.314578	0.279946	0.218035	0.308642	0.248457	0.341642	0.266862	0.303244	0.255289
3	IRIS-P	2.5	2.5	32.95	31.41	0.820128	2.00253	2.67967	2.63872	1.3168	1.3473	1.4771	7.65431	9.04694	4.69267	3.60352	6.97476	7.86737	8.76324	9.3237	3.37987	2.8329	3.71409	3.94015	133.195	119.447	78.5434	76.5002	95.4897	102.899	86.0197	88.135	0.219577	0.169312	0.322275	0.268562	0.287671	0.242009	0.37468	0.31202	0.250336	0.199192	0.268519	0.229938	0.271261	0.230205	0.279267	0.251058
5	IRIS-P	21.2	36.36	19.35	2.5	0.036671	0.175695	0.492797	0.419816	2.7685	2.7126	1.7222	6.207	3.65074	2.02515	1.58841	2.44032	3.18486	2.72066	2.10782	6.6417	5.66937	4.62822	2.85276	213.783	151.888	118.112	131.139	101.401	105.293	89.8953	110.563	0.516393	0.496721	0.281481	0.322222	0.314126	0.317844	1.06036	0.954323	0.329011	0.351702	0.257552	0.27027	0.274671	0.304276	0.432343	0.491749
6	IRIS-P	2.5	9.48	23.51	6.4	0.62202	0.43595	0.596536	1.61675	1.4317	1.6487	1.2488	2.18068	11.3353	8.56349	12.4055	5.50909	4.11231	5.10182	5.38867	1.6311	1.90963	2.31623	1.06118	250.528	194.654	255.249	140.516	122.113	94.8374	113.29	97.6783	0.190691	0.186186	0.189231	0.184615	0.170699	0.16129	0.350667	0.312	0.193084	0.20317	0.198212	0.181818	0.207353	0.175	0.220779	0.239538
7	IRIS-P	5.75	2.5	5.86	2.5	0.810851	0.837374	0.711712	0.841255	1.8069	1.2767	2.0123	1.23969	0.68476	0.79746	0.95621	1.80076	2.24522	1.10161	1.83213	3.64892	2.59005	3.40293	2.29828	144.095	121.993	100.183	114.472	82.803	93.0881	84.4951	100.546	0.279339	0.185124	0.232919	0.17236	0.238971	0.178309	0.360058	0.239067	0.233824	0.173529	0.251407	0.213884	0.338318	0.951402	0.296041	0.222031
8	IRIS-P	40.42	7.78	2.5	2.5	3.46203	4.58328	0.01175	2.59486	3.2233	0.0854	2.8079	2.37345	1.9884	0.02933	0.94415	7.10279	8.82405	0.01346	7.49528	2.35097	4.25254	0.05353	2.62824	456.634	201.094	15.6601	229.957	96.6814	88.4819	4.17459	98.6055	0.304132	0.122314	0.313665	0.11646	0.40625	0.161765	0.632653	0.109329	0.329412	0.102941	0.320826	0.153846	0.362617	0.517757	0.425129	0.148021
9	IRIS-U	2.5	5.01	7.01	39.8	0.54919	1.61479	1.07377	0.369604	2.0029	2.9062	2.6224	1.23284	1.69393	0.9431	1.44694	3.57964	5.08548	4.11977	3.5451	3.31919	3.44761	3.43843	6.6417	120.189	92.362	60.2178	80.1901	104.524	104.689	75.8889	75.4039	0.189189	0.196697	0.209231	0.193846	0.174731	0.176075	0.281333	0.289333	0.200288	0.195965	0.183308	0.196721	0.247059	0.252941	0.233766	0.223665
11	IRIS-U	5.07	2.5	14.67	34.91	1.17073	1.82619	1.7125	0.43972	3.3215	3.8422	2.6121	5.67714	16.1789	4.40995	25.878	2.38294	2.22553	2.84149	2.79872	8.97786	8.76975	6.43561	5.03643	179.615	151.543	163.864	153.96	95.6533	69.5925	91.5018	78.8884	0.190164	0.177049	0.246296	0.224074	0.243494	0.230483	0.380098	0.40783	0.19611	0.175041	0.18283	0.18283	0.192434	0.182566	0.227723	0.227723
12	NON-IRIS	5.16	16.57	7.91	5.13	0.775884	0.357091	0.524861	0.485026	1.4986	2.2123	1.4351	18.3411	11.0709	37.1282	5.03277	2.23387	3.11851	2.67452	2.53289	4.7501	2.06074	3.09883	1.58869	179.65	150.579	169.247	134.835	114.392	115.696	104.345	126.757	0.14918	0.155738	0.155556	0.175926	0.167286	0.174721	0.293638	0.313214	0.178282	0.220421	0.143084	0.152623	0.210526	0.179276	0.19967	0.19802
13	NON-IRIS	2.5	2.5	2.5	2.5	0.828576	0.781575	0.394607	0.536243	2.1183	1.5258	1.4516	3.1384	4.38769	11.7863	4.2278	1.95773	2.01689	2.72848	2.12074	2.51714	1.8551	2.02594	2.02594	142.92	189.686	117.485	88.8763	136.167	149.485	118.536	131.74	0.141141	0.147147	0.144615	0.146154	0.129032	0.133065	0.256	0.28	0.142651	0.152738	0.18927	0.163934	0.135294	0.155882	0.191919	0.186147
14	NON-IRIS	2.5	2.5	2.5	2.5	2.19911	1.75749	1.88747	1.11306	1.4955	1.4808	1.6382	0.63221	1.13229	0.97306	1.13229	2.05807	1.97276	1.84035	2.19903	2.38184	1.83415	2.36553	1.83415	55.0617	78.2982	88.4981	67.9066	112.09	121.895	135.716	124.19	0.132787	0.15082	0.148148	0.148148	0.144981	0.143123	0.192496	0.194127	0.175041	0.155592	0.135135	0.127186	0.161184	0.151316	0.151815	0.155116
15	NON-IRIS	29.85	41.98	44.4	27.56	0.778499	1.92783	3.5193	5.50055	2.2328	4.3451	2.9374	25.1093	57.0038	66.4642	49.0806	10.7078	13.3797	17.3944	16.9227	5.36562	7.12127	4.81701	2.79398	314.31	486.321	540.366	397.164	129.212	149.63	124.331	125.561	0.256614	0.231481	0.265403	0.293839	0.302892	0.286149	0.639386	0.68798	0.25572	0.253028	0.285494	0.268519	0.366569	0.346041	0.352609	0.356841
16	NON-IRIS	2.5	53.63	38.31	2.5	1.7363	2.63536	1.98977	0.97993	2.9253	5.0857	3.6272	5.60077	8.89475	4.38515	2.44362	8.05592	7.414	10.1297	7.22242	0.05353	0.05353	0.05353	0.05353	147.636	140.588	123.518	142.963	93.3769	81.2106	120.037	121.912	0.220899	0.171958	0.271722	0.238547	0.30898	0.249619	0.367008	0.286445	0.258412	0.211306	0.287037	0.226852	0.290323	0.294721	0.314528	0.253879
17	NON-IRIS	6.29	10.51	2.5	2.5	0.621215	0.305975	0.681309	0.11428	2.4081	2.2199	1.6695	3.53033	4.38515	3.65221	4.96259	0.47087	0.40966	0.38857	0.40127	5.96612	5.71369	4.2171	2.864	172.37	182.289	135.121	105.632	96.0835	108.216	106.655	81.4379	0.244709	0.251323	0.246445	0.262243	0.235921	0.246575	0.436061	0.432225	0.231494	0.238223	0.257716	0.25463	0.271261	0.258065	0.339915	0.393512
18	NON-IRIS	14.03	25.28	40.38	90	1.23044	0.560198	1.29663	0.527327	2.2372	2.2917	4.3838	2.54063	4.94885	8.32857	20.0087	5.36488	4.21671	4.30016	4.85214	5.06431	3.48433	2.86189	2.62499	205.931	158.961	162.606	266.273	128.48	118.676	89.0078	93.1751	0.391736	0.299174	0.403727	0.372671	0.424632	0.367647	0.604956	0.580175	0.472059	0.413235	0.401501	0.326454	0.433645	0.321495	0.583477	0.435456
19	NON-IRIS	2.5	6.78	2.5	2.5	0.475456	2.7481	0.42057	0.173433	1.4177	2.1261	2.2729	1.0524	17.0897	1.19691	1.62364	3.61117	3.55261	3.15156	3.43232	3.6773	1.43433	1.87361	1.82862	70.5074	97.7632	84.0024	79.105	88.8615	94.4186	109.16	104.038	0.144144	0.132132	0.14	0.138462	0.13172	0.133065	0.188	0.185333	0.135447	0.128242	0.162444	0.159463	0.154412	0.152941	0.147186	0.151515
20	NON-IRIS	24.18	30.11	41.09	15.82	0.564864	0.906431	1.30654	1.74709	1.6541	1.9875	2.0105	0.94415	1.81395	0.84677	0.02933	3.04663	2.43113	2.66115	3.28088	1.69644	2.16877	1.30766	1.67708	188.289	166.875	159.027	105.69	112.138	106.257	93.5368	108.546	0.208264	0.213223	0.234472	0.214286	0.235294	0.233456	0.377551	0.364431	0.285294	0.263235	0.268293	0.223265	0.388785	0.564486	0.328744	0.335628
22	SCHISTO-NEG	2.5	2.5	2.5	2.5	1.00899	1.29332	0.998876	0.644576	2.6601	2.612	2.5005	53.1468	45.4156	2.40212	0.90572	2.6632	1.91849	3.5707	4.42661	2.04141	1.99496	1.63593	4.67741	240.615	168.574	106.193	124.929	121.308	106.47	75.403	121.933	-	-	-	-	-	-	-	-	-	-	-	-	-	-	-	-
23	SCHISTO-NEG	7.92	2.5	9.82	2.5	1.29967	0.724831	0.721931	0.436218	-	-	-	0.02933	0.02933	1.14546	0.02933	4.22963	2.7287	5.28917	4.36019	0.05353	0.05353	0.05353	0.05353	154.509	108.876	245.424	101.256	99.7192	98.1676	81.8869	99.9074	-	-	-	-	-	-	-	-	-	-	-	-	-	-	-	-
24	SCHISTO-NEG	2.5	2.5	2.5	2.5	2.62384	4.95526	2.03451	4.06384	1.3683	1.7751	1.9129	1.21107	0.64614	1.17174	0.67392	3.06077	2.24839	2.43273	3.24277	1.22013	2.69213	2.10491	1.70447	113.033	56.5071	1.4134	2.00112	87.7338	82.0797	2.31462	2.40725	-	-	-	-	-	-	-	-	-	-	-	-	-	-	-	-
25	SCHISTO-NEG	2.5	2.5	2.5	15.2	0.522513	0.254443	0.402158	0.333504	2.4736	1.8389	2.4381	1.96293	1.31427	2.4308	3.04951	3.69529	2.39386	2.62535	3.45019	4.55141	2.3856	1.51065	1.89667	165.783	102.411	101.129	83.5751	141.584	139.082	116.066	116.246	-	-	-	-	-	-	-	-	-	-	-	-	-	-	-	-
26	SCHISTO-NEG	2.5	2.5	11.04	2.5	1.01082	3.12265	0.205428	1.0313	1.9416	3.4463	2.3072	0.02933	1.2585	0.97432	2.78657	1.76623	1.66264	1.68901	2.1718	4.24693	2.58279	2.39352	2.17865	84.0524	79.3095	146.841	73.3899	117.064	104.533	125.534	82.8728	-	-	-	-	-	-	-	-	-	-	-	-	-	-	-	-
27	SCHISTO-NEG	18.47	21.09	7.03	2.5	0.337533	0.605939	1.18035	1.52799	4.0768	3.1489	1.0578	0.02933	0.88701	0.02933	1.03195	2.09248	3.32023	4.43755	1.31741	0.05353	0.05353	0.05353	1.26722	221.589	207.325	168.853	105.988	105.986	108.158	122.408	97.4483	-	-	-	-	-	-	-	-	-	-	-	-	-	-	-	-
28	SCHISTO-NEG	2.5	2.5	2.5	2.5	0.611766	1.66711	0.563515	0.891171	1.3761	1.0948	1.5747	1.55313	1.51779	1.34019	1.21488	3.05911	2.70687	2.76966	3.76108	2.02683	1.66696	1.60422	2.13521	80.6849	87.793	52.7925	90.1981	90.0577	99.0761	76.3241	114.942	-	-	-	-	-	-	-	-	-	-	-	-	-	-	-	-
29	SCHISTO-NEG	-	-	-	-	0.630687	0.680984	1.00088	1.04875	1.3037	2.0772	2.1354	12.45	14.4566	12.3886	11.5356	1.22076	1.3023	2.33429	1.96955	0.05353	0.05353	1.16581	1.11676	120.4	148.03	122.402	122.831	59.7167	68.0628	88.6493	86.5799	-	-	-	-	-	-	-	-	-	-	-	-	-	-	-	-
30	SCHISTO-NEG	2.5	2.5	2.5	2.5	1.15048	0.846269	0.356237	0.502437	1.9614	1.3897	1.6377	0.02933	0.02933	0.02933	0.02933	1.6451	1.39066	1.41085	1.37666	0.05353	0.05353	0.05353	0.05353	112.285	68.8514	115.735	116.24	90.2316	77.756	95.9957	110.159	-	-	-	-	-	-	-	-	-	-	-	-	-	-	-	-
